# Supplementary material for: Soft DAgger: Sample-Efficient Imitation Learning for Control of Soft Robots
Source: Sensors (Basel). 2023 Oct 6;23(19):8278. doi: 10.3390/s23198278 (PMC10574889; doi:10.3390/s23198278)
Supplement: Supplementary file 1 [file sensors-23-08278-s001.zip]

Archive with 1 entries (1 files):
- IL_MDPI_video.mp4
